# Supplementary material for: Tuning 2,3-Bis(arylimino)butane-nickel Precatalysts for High-Molecular-Weight Polyethylene Elastomers
Source: Molecules. 2025 Apr 20;30(8):1847. doi: 10.3390/molecules30081847 (PMC12029195; doi:10.3390/molecules30081847)
Supplement: Supplementary file 1 [file molecules-30-01847-s001.zip]

Archive with 1 entries (1 files):
- molecules-3565244-supplementary.pdf
